# Supplementary material for: Trophic niches of a seabird assemblage in Bass Strait, south-eastern Australia
Source: PeerJ. 2020 Mar 11;8:e8700. doi: 10.7717/peerj.8700 (PMC7071825; doi:10.7717/peerj.8700)
Supplement: Supplemental Information 2 [file peerj-08-8700-s002.xlsx]

## Sheet: LP - WBS
Winter - Yr 1								Winter - Yr 2								Winter - Yr 3
Sample	Date	d15N	d13C	N% MS	C% MS	C:N		Sample	Date	d15N	d13C	N% MS	C% MS	C:N		Sample	Date	d15N	d13C	N% MS	C% MS
LLP1-W1	2008-07-28	13.0924	-19.0664	13.8943	46.4194	3.34089		LLP16/W2	2009-07-16	12.9901	-20.3156	10.8308	42.1471	3.89142		LLP4	2010-07-12	13.4588	-18.7168	14.8943	48.8543
LLP2-W1	2008-07-28	13.0767	-18.8955	13.8449	45.8478	3.31154		LJP9 (LLP9/W2)*	2009-07-16	13.5722	-19.7018	13.0905	48.0393			LLP5	2010-07-12	13.5416	-19.6803	13.6776	50.5734
LLP3-W1	2008-07-28	12.8871	-19.6962	12.9405	49.6002	3.83293										LLP6	2010-07-12	12.9324	-19.4137	14.0001	49.6386
																LLP9	2010-07-12	14.029	-18.8924	14.6879	47.6466
																LLP10	2010-07-12	13.7292	-19.8038	13.259	51.2282
								*Labelled LSP 9								LLP11	2010-07-12
																LLP12	2010-07-12
																LLP13	2010-07-12
																LLP17	2010-07-12
																LLP20	2010-07-12	13.9435	-19.0036	14.7422	48.3251
																LLP19	2010-07-12
																LLP16	2010-07-13	13.5729	-18.9213	14.797	47.6512
																LLP1	2010-07-13	12.9694	-19.4859	15.4761	48.3992
																LLP2	2010-07-13	12.9922	-18.8867	14.6131	46.844
																LLP8	2010-07-13	12.7372	-18.9904	14.384	45.745
																LLP15	2010-07-13	11.4209	-21.016	13.4539	42.736
																LLP19	2010-07-13	13.0553	-19.5934	13.7634	48.8037
																LLP19B	2010-07-13	12.8946	-19.1703	13.8795	43.8243
																LLP7	2010-07-13	13.2762	-18.9865	14.5671	47.3326
																LLP14	2010-07-13	13.1659	-18.9918	14.6465	46.4785
																LLP3	2010-07-13	13.437	-19.7791	15.1595	50.1176
Summer - Yr 1								Summer - Yr 2								Summer - Yr 3
Sample	Date	d15N	d13C	N% MS	C% MS	C:N		Sample	Date	d15N	d13C	N% MS	C% MS	C:N		Sample	Date	d15N	d13C	N% MS	C% MS
LLP1	2009-01-16	15.3197	-19.3775	13.5352	45.0339	3.32717		LLP1/S2	2010-02-05	12.5986	-19.643	14.0071	46.346	3.30875		LLP1	17/1/?	13.7546	-19.5291	13.7501	44.9934
LLP2	2009-01-16	15.4752	-18.9074	15.5968	52.5178	3.36721		LLP2/S2	2010-02-05	13.3053	-19.5809	12.2922	40.2708	3.27612		LLP2	2011-01-17	14.9611	-18.6973	13.8672	45.5281
LLP3	2009-01-16	15.6037	-19.373	14.6035	49.112	3.36304		LLP3/S2	2010-02-05	13.7067	-19.6445	14.3963	47.7554	3.3172		LLP3	2011-01-17	15.2204	-18.1236	14.3093	46.4438
LLP4	2009-01-16	15.6808	-19.2694	14.2513	47.6853	3.34603		LLP4/S2	2010-02-05	12.6298	-19.7524	12.5491	41.956	3.34336		LLP4	2011-01-17	15.3476	-18.7997	13.5948	44.2404
LLP5	2009-01-16	15.5338	-19.0553	14.0128	46.1272	3.29179		LLP5/S2	2010-02-05	13.1821	-19.5839	12.929	42.868	3.31565		LLP20	2011-01-17	15.1095	-18.7401	14.3823	47.0749
LLP6	2009-01-16	15.0984	-19.3258	13.0915	43.7671	3.34316		LLP6/S2	2010-02-05	12.5188	-19.6915	14.328	47.7181	3.33041		LLP21	2011-01-17	15.0979	-18.8633	14.1718	46.4896
LLP7	2009-01-16	15.16	-18.1464	16.655	55.4586	3.32985		LLP7/S2	2010-02-05	12.8272	-19.5819	13.6929	45.2639	3.30564		LLP5	2011-01-17	15.2185	-19.0264	14.1053	46.0035
LLP8	2009-01-16	15.3167	-19.2753	15.5491	51.7399	3.32752		LLP8/S2	2010-02-05	12.0715	-19.8209	14.9332	49.8628	3.33906		LLP6	2011-01-17	14.9161	-19.0363	14.3564	46.9175
LLP9	2009-01-16	15.4855	-19.2391	15.1087	50.2207	3.32396		LLP9/S2	2010-02-05	12.4377	-19.7207	14.0956	46.4826	3.29767		LLP7	2011-01-17	15.3923	-18.9599	14.7125	48.2757
LLP10	2009-01-16	16.0362	-18.8392	10.5675	35.1628	3.32746		LLP10/S2	2010-02-05	15.5984	-19.1776	13.9729	46.2935	3.3131		LLP8	2011-01-17	15.0762	-19.0579	14.578	47.7951
								LLP11/S2	2010-02-05	13.1676	-19.5454	12.0358	40.0784	3.32993		LLP9	2011-01-17	15.2561	-18.7151	14.4337	47.6864
								LLP12/S2	2010-02-05	13.0021	-19.6931	14.4956	48.5906	3.35209		LLP10	2011-01-17	14.9872	-18.7511	14.2655	47.008
								LLP13/S2	2010-02-05	14.8318	-18.9775	12.8704	42.2615	3.28361		LLP11	2011-01-17
								LLP14/S2	2010-02-05	13.4202	-19.3766	13.2127	43.463	3.28948		LLP12	2011-01-17
								LLP15/S2	2010-02-05	12.577	-19.6255	12.8388	43.1183	3.35844		LLP13	2011-01-17
								LLP16/S2	2010-02-06	13.0027	-19.6348	14.0507	46.5657	3.31412		LLP14	2011-01-17
								LLP18/S2	2010-02-08	13.1138	-19.4295	12.5824	41.4462	3.29397		LLP15	2011-01-17
								LLP18B/S2	2010-02-05	14.5551	-19.4355	16.3093	53.2009	3.262		LLP16	2011-01-17
								LLP19/S2	2010-02-09	12.8204	-19.3793	13.7308	45.4544	3.31039		LLP17	2011-01-17
								LLP20/S2	2010-02-10	13.2102	-19.4443	13.7211	45.2022	3.29437		LLP18	2011-01-17

## Sheet: LP - CBS
Winter - Yr 1								Winter - Yr 2								Winter - Yr 3
Sample	Date	d15N	d13C	N% MS	C% MS	C:N		Sample	Date	d15N	d13C	N% MS	C% MS	C:N		Sample	Date	d15N	repeat	d13C	repeat	N% MS	repeat	C% MS	repeat
NWLP2	Winter 08	14.673	-18.8664	12.801	42.0653	3.2861		KLP1	2009-07-22	14.3497	-19.6334	14.0246	47.6352	3.39654		ALP1	2010-08-11	14.2685		-19.7878		13.7203		45.4107
NWLP6	Winter 08	14.6619	-18.8198	11.9277	39.7265	3.33062		KLP2	2009-07-22	15.2593	-19.6635	12.5564	42.488	3.38376		ALP2	2010-08-11	14.2715	14.3521	-19.7334	-19.8556	14.7388	15.5377	49.4716	50.4134
NWLP12	2008-08-08	13.7508	-19.4992	12.8114	44.4149	3.46683		KLP3	2009-07-22	15.2406	-19.7661	13.8865	46.9254	3.37921		ALP3	2010-08-11	14.0686		-19.9332		15.3309		49.8941
NWLP15	Winter 08	14.4658	-18.8599	13.9439	45.9577	3.2959		KLP4	2009-07-22	15.5147	-19.8138	13.3265	44.0989	3.30912		ALP4	2010-08-11	14.5608		-20.0747		14.8052		48.4076
NWLP16	Winter 08	14.6275	-18.7912	12.531	41.3925	3.30321		KLP5	2009-07-22	14.4998	-19.5031	14.5903	48.2717	3.30849		ALP5	2010-08-11	14.9659		-19.6952		14.2404		47.7134
NWLP19	Winter 08	14.0211	-19.4374	13.3829	44.4964	3.32487		KLP6	2009-07-22	15.5883	-19.7636	12.2119	41.0599	3.36228		ALP6	2010-08-11	14.4136		-19.784		14.7648		49.2681
NWLP21	Winter 08	14.8254	-18.9179	14.8246	49.2568	3.32265		KLP7	2009-07-22	14.869	-19.6096	12.2003	41.1605	3.37373		ALP7	2010-08-11	14.2844		-20.0359		14.7297		49.4142
								KLP8	2009-07-22	15.5673	-19.8786	15.1095	50.6806	3.35422		ALP8	2010-08-11	14.9141		-19.9351		15.4119		49.4853
								KLP9	2009-07-22	15.3764	-19.6337	11.8686	40.1033	3.37893		ALP9	2010-08-11	13.801		-19.9488		13.0647		43.4079
								KLP10	2009-07-22	15.2311	-19.5867	12.5582	42.1397	3.35557		ALP10	2010-08-11	14.1837		-19.8414		15.0116		49.3131
								KLP11	2009-07-24	14.4569	-19.6053	14.0331	47.0858	3.35533		ALP11	2010-08-11	13.7531		-19.7793		15.0385		50.0853
								KLP12	2009-07-24	14.4668	-19.5182	12.1073	40.0895	3.31117		ALP12	2010-08-11	13.8851		-19.7158		14.9284		50.0016
								KLP13	2009-07-24	15.4047	-19.8005	13.8831	46.6627	3.36112		ALP13	2010-08-11	14.1769		-19.8732		14.4815		48.5548
								KLP14	2009-07-24	14.541	-19.8402	12.7404	43.2217	3.39249		ALP14	2010-08-11	14.0856		-19.8006		14.7548		49.5839
								KLP15	2009-07-24	14.6066	-19.5715	13.8721	46.4366	3.34748		ALP15	2010-08-11	13.9118		-19.7935		15.0023		49.7126
								KLP16	2009-07-25	15.6059	-19.8825	13.3628	44.4518	3.32653		ALP16	2010-08-11	14.1805		-19.6012		14.629		48.5208
								KLP17	2009-07-25	15.1449	-19.7993	14.4443	48.149	3.33343		ALP17	2010-08-11	13.9674		-19.8581		14.4025		48.3013
								KLP18	2009-07-25	15.1016	-19.617	14.6756	49.2703	3.3573		ALP18	2010-08-11	13.7144		-19.9246		14.7511		49.5577
								KLP19	2009-07-25	14.6944	-19.5486	16.2678	54.3692	3.34213		ALP19	2010-08-11	13.9555	13.9312	-19.8674	-19.8337	14.7558	14.975	48.929	48.6307
								KLP20	2009-07-25	15.0223	-19.6034	12.3983	41.7838	3.37011		ALP20	2010-08-11	13.9542		-19.5372		15.3657		49.1535
Summer - Yr 1								Summer - Yr 2								Summer - Yr 3
Sample	Date	d15N	d13C	N% MS	C% MS	C:N		Sample	Date	d15N	d13C	N% MS	C% MS			Sample	Date	d15N	repeat	d13C	repeat	N% MS	repeat	C% MS	repeat
NLP11	2009-01-08	14.0335	-19.7974	12.8939	42.8884	3.32625		KLP11-s2	2010-01-22	13.0279	-20.2616	14.042	46.3412			KLP1	2011-01-06	14.9462		-19.8591		14.674		49.1061
NLP12	2009-01-07	14.847	-19.8996	14.7982	49.179	3.32332		KLP12-s2	2010-01-22	13.3579	-20.3403	13.4883	44.2345			KLP2	2011-01-06	14.7168		-20.0016		16.1188		53.8449
NLP13	2009-01-08	14.5509	-19.8014	20.9188	70.7095	3.38019		KLP13-s2	2010-01-22	13.2068	-20.3138	14.5518	47.9502			KLP3	2011-01-06	15.2723		-20.0636		15.1965		50.3662
NLP14	2009-01-11	14.7921	-19.9665	16.8894	56.4761	3.34388		KLP14-s2	2010-01-22	13.7676	-20.1397	14.3028	46.8833			KLP4	2011-01-06	15.5127		-20.2155		14.9691		49.9148
NLP15	2009-01-14	14.0912	-19.7583	13.5149	45.6422	3.37717		KLP15-s2	2010-01-22	13.9825	-20.1608	14.024	46.3659			KLP5	2011-01-06	14.8091		-20.2233		14.7196		49.5114
NLP16	2009-01-14	14.5983	-19.8968	14.5715	49.1245	3.37129		KLP16-s2	2010-01-22	13.1018	-20.1714	14.4441	46.8531			KLP6	2011-01-06	15.593		-20.0548		14.8375		49.2805
NLP17	2009-01-13	14.1211	-19.8346	13.4959	44.2457	3.27845		KLP17-s2	2010-01-22	13.2609	-19.9801	14.035	46.4764			KLP7	2011-01-06	14.8762		-20.0482		14.8407		49.8351
NLP18	2009-01-13	14.3071	-19.7085	16.8341	56.712	3.36888		KLP18-s2	2010-01-22	14.1999	-20.4088	14.3695	47.5192			KLP8	2011-01-06	14.8179		-19.8946		15.0021		49.5776
NLP19	2009-01-13	14.2895	-19.825	13.6965	45.1927	3.29959		KLP19-s2	2010-01-22							KLP9	2011-01-06	14.6124		-19.6346		14.66		47.6595
NLP20	2009-01-13	14.361	-19.794	12.9694	42.8213	3.30171		KLP20-s2	2010-01-22	13.601	-20.2991	14.0622	46.726			KLP10	2011-01-06	14.739		-19.8235		14.7704		49.5729
NLP21	2009-01-13	14.5095	-19.7357	13.6359	46.4397	3.40568		KLP1-S2	2010-01-21	13.4923	-20.1474	13.7125	45.0954			KLP11	2011-01-06
NLP22	2009-01-13	14.3892	-19.8255	13.0868	43.7	3.33924		KLP2-S2	2010-01-21	13.0964	-20.0568	14.3607	45.6443			KLP12	2011-01-06
NLP23	2009-01-13	14.3309	-19.7771	13.2769	43.9219	3.30814		KLP3-S2	2010-01-21	13.8756	-20.5917	14.7296	46.8289			KLP13	2011-01-06
NLP1	Summer	14.6163	-19.8247	14.1634	46.6502	3.29372		KLP4-S2	2010-01-21	12.8725	-20.1173	14.7613	47.0286			KLP14	2011-01-06
NLP3	2009-01-05	14.5806	-19.6237	16.5759	54.424	3.28331		KLP5-S2	2010-01-21	13.0884	-20.1222	15.0962	47.7044			KLP15	2011-01-06
NLP5	Summer	14.6148	-19.8571	14.0314	47.1449	3.35997		KLP6-S2	2010-01-21	12.5842	-19.9525	14.4182	47.1712			KLP16	2011-01-06
NLP6	2009-01-05	14.1652	-19.8148	14.7042	48.6824	3.31078		KLP7-S2	2010-01-21	13.5045	-19.9866	15.0678	47.3737			KLP17	2011-01-06
NLP10	Summer	14.1577	-19.52	12.478	41.4805	3.3243		KLP8-S2	2010-01-21	13.237	-19.9864	14.6229	46.6432			KLP18	2011-01-06
								KLP9-S2	2010-01-21	14.1051	-18.5904	14.4611	48.0844			KLP19	2011-01-06
								KLP10-S2	2010-01-21	14.1717	-20.3383	13.8941	45.393			KLP20	2011-01-06

## Sheet: LP - EBS
Winter - Yr 1								Winter - Yr 2											Winter - Yr 3
Sample	Date	d15N	d13C	N% MS	C% MS			Sample	Date	d15N	repeat	d13C	repeat	N% MS	repeat	C% MS	repeat		Sample	Date	d15N	repeat	d13C	repeat	N% MS	repeat	C% MS	repeat
								GW2-1	07/09	11.992		-18.968		14.5577		48.217			GLP1	2010-07-19	13.408		-19.1149		14.7298		48.8075
### None collected								GW2-2	07/09	12.7419		-19.0844		14.7922		49.0005			GLP2	2010-07-19	12.4004		-19.3927		14.0156		48.7214
								GW2-3	07/09	15.096		-19.8092		14.688		48.6853			GLP3	2010-07-19	13.6761		-19.2394		14.3581		47.6771
								GW2-4	07/09	11.6941		-18.8749		14.8564		49.8621			GLP4	2010-07-19	12.8636		-19.0389		14.7805		49.4902
								GW2-5	07/09	12.8657	12.8562	-19.4048	-19.5693	15.0112	14.9988	49.2898	49.4096		GLP5	2010-07-19	14.0448		-19.1064		15.1574		49.939
								GW2-6	07/09	12.2685		-19.1283		14.6671		49.2553			GLP6	2010-07-19	13.8057		-19.4012		14.6001		48.593
								GW2-7	07/09	13.0263		-18.682		14.6228		48.6798			GLP7	2010-07-19	13.6566		-19.3243		14.7299		48.9565
								GW2-8	07/09	11.6576	11.7505	-18.9645	-18.9554	15.1822	15.0118	50.0769	50.0464		GLP8	2010-07-19	13.107		-19.2288		15.115		49.8984
								GW2-9	07/09	12.2288		-19.1531		14.5209		48.7084			GLP9	2010-07-19	13.6381		-19.4191		14.9955		50.031
								GW2-10	07/09	11.6233		-19.3788		14.9871		50.3611			GLP10	2010-07-19	13.4576		-19.577		13.643		45.8127
								GW2-11	7/09	12.589		-19.1411		14.8822		49.8211			GLP11	2010-07-19	13.6709		-18.8619		15.6538		52.0874
								GW2-12	7/09	14.7354		-19.8524		14.8359		49.5909			GLP12	2010-07-19	12.6008		-18.9713		14.6605		49.1253
								GW2-13	7/09	14.5258	14.4349	-19.9376	-20.0147	14.8921	14.947	50.0036	49.5567		GLP13	2010-07-19	13.8332		-19.1598		15.009		49.3499
								GW2-14	7/09	14.4893		-19.6688		15.1995		50.783			GLP14	2010-07-19	12.2652		-19.9286		12.3015		48.3317
								GW2-15	7/09	13.864		-19.9159		14.3074		47.9656			GLP15	2010-07-19	13.2947	13.319	-19.1031	-19.1028	14.2417	14.647	47.0273	49.3957
								GW2-16	7/09	14.76		-20.1299		14.8952		49.6373			GLP16	2010-07-19	12.2602		-18.8815		14.6579		49.0089
								GW2-17	7/09	12.1944		-18.9338		14.5981		49.2267			GLP17	2010-07-19	13.8808		-19.1451		15.0462		49.7208
								GW2-18	7/09	12.8597		-19.2377		14.9487		49.8607			GLP18	2010-07-19	13.9982		-18.9847		15.6539		51.3809
								GW2-19	7/09	14.2712		-19.9421		15.0159		50.4045			GLP19	2010-07-19	13.6446		-19.07	-19.1014	14.5806	14.4667	48.975	48.1254
								GW2-20	7/09	12.4059		-18.5677		14.6191		48.9881			GLP20	2010-07-19	12.954		-18.9118		14.8017		49.3398
Summer - Yr 1								Summer - Yr 2
Sample	Date	d15N	d13C	N% MS	C% MS	C:N		Sample	Date	d15N		d13C		N% MS		C% MS	C:N		Sample	Date	d15N	repeat	d13C	repeat	N% MS	repeat	C% MS	repeat
GLP2	2009-01-26	13.6069	-19.3823	11.3707	37.5939	3.30621		GLP2/S2	2010-01-07	13.6074		-19.1561		13.141		44.4399	3.38178		G7	1/11	13.6694		-18.8748		14.2786		46.5514
GLP3	2009-01-26	13.4072	-19.0602	13.9636	47.0562	3.36991		GLP3/S2	2010-01-07	13.5922		-19.2201		14.5447		49.0639	3.37332		G12	1/11	13.6443		-18.3451		14.0831		46.1177
GLP4	2009-01-26	12.9478	-19.3515	18.4176	60.8914	3.30615		GLP5/S2	2010-01-07	13.3623		-18.981		14.0392		46.288	3.29705		G14	1/11	13.2864		-18.4492		14.0249		46.3754
GLP6	2009-01-26	13.0843	-18.6435	14.1695	47.2193	3.33246		GLP11/S2	2010-01-07	13.3394		-19.0285		14.4346		47.9626	3.32276		G20	1/11	13.9533		-18.7445		13.9433		46.4022
GLP7	2009-01-26	13.4989	-18.6567	14.1942	47.5139	3.34742		GLP12/S2	2010-01-07	13.662		-19.2155		11.5182		38.4519	3.33835		G21	1/11	13.5937		-18.4063		13.8243		45.9001
GLP8	2009-01-26	10.848	-18.6299	13.3888	45.0505	3.3648		GLP13/S2	2010-01-07	13.063		-19.0275		15.7728		51.6753	3.27623		G23	1/11	13.732		-18.2682		13.9543		46.4702
GLP9	2009-01-26	13.0467	-18.743	12.1529	40.037	3.29444		GLP14/S2	2010-01-07	13.2913		-18.6361		13.2342		43.1106	3.2575		G24	1/11	13.3645		-18.308		14.2474		46.527
GLP10	2009-01-26	13.2472	-19.1291	16.0486	53.8743	3.35695		GLP18/S2	2010-01-07	13.7962		-19.1325		13.4362		44.9052	3.34211		G1	1/11
GLP11	2009-01-26	13.5454	-19.2003	14.605	48.8471	3.34455		GLP19/S2	2010-01-07	13.3454		-19.0439		14.3831		47.1786	3.28015		G2	1/11
GLP12	2009-01-26	11.9593	-18.8586	13.3465	43.7188	3.27568		GLP20/S2	2010-01-07	13.4119		-18.9784		14.7444		48.888	3.3157		G3	1/11
GLP13	2009-01-26	13.2621	-19.325	13.1713	43.2376	3.28271		GLP1-S2	2010-01-07	13.1236		-18.7855		14.462		45.8671			G4	1/11
GLP14	2009-01-26	10.8496	-18.7168	16.8761	55.7162	3.30148		GLP15-S2	2010-01-07	13.8404		-19.2814		14.6605		47.1866			G5	1/11
GLP15	2009-01-26	12.9461	-19.238	13.7449	45.3559	3.29984		GLP6-S2	2010-01-07	13.4218		-19.0296		14.1612		46.7074			G6	1/11
GLP16	2009-01-26	13.3491	-19.3362	12.2615	41.7329	3.40358		GLP8-S2	2010-01-07	13.3625		-19.109		14.2387		47.2651			G8	1/11
GLP17	2009-01-26	13.1245	-19.1413	11.6039	38.503	3.31811		GLP9-S2	2010-01-07	13.7323		-19.0324		14.1146		46.7435			G9	1/11
GLP18	2009-01-26	13.5941	-19.0489	13.0518	43.2248	3.31179		GLP4-S2	2010-01-07	13.8841		-19.0087		14.2565		47.4427			G10	1/11
GLP19	2009-01-26	12.7361	-18.9119	14.5036	47.5497	3.27848		GLP17-S2	2010-01-07	13.8258		-19.2044		14.124		46.4552			G11	1/11
GLP20	2009-01-26	13.6613	-19.3117	14.2726	47.8329	3.35138		GLP16-S2	2010-01-07	13.7061		-18.6956		14.218		45.9242			G13	1/11	13.3549		-18.264		14.4886		47.8684
								GLP7-S2	2010-01-07	13.7193		-19.0387		14.3097		44.8563			G15	1/11	13.6233		-18.6847		14.0753		46.1073
								GLP10-S2	2010-01-07	14.1724		-18.9468		14.1774		46.8532			G19 (019)	1/11	13.8064		-18.5159		14.1711		47.4503

## Sheet: STSW - WBS
Summer - Yr 1								Summer - Yr 2								Summer - Yr 3
Sample	Date	d15N	d13C	N% MS	C% MS	C:N		Sample	Date	d15N	d13C	N% MS	C% MS	C:N		Sample	Date	d15N	d13C	N% MS	C% MS
LSW3	2009-01-12	8.77379	-22.3252	13.784	45.8654	3.32743		LSW1/S2	2010-02-04	9.09025	-23.3542	12.6398	43.2861	3.42459		LSW11	2011-01-16	10.2807	-21.3296	14.8673	48.513
LSW4	2009-01-12	9.77925	-21.8999	12.249	40.9472	3.34291		LSW2/S2	2010-02-04	8.14616	-23.2386	13.8613	46.6162	3.36306		LSW12	2011-01-16	9.09561		Bad
LSW6	2009-01-12	9.89544	-21.954	12.0904	40.4582	3.34632		LSW3/S2	2010-02-04	8.41818	-23.3166	13.8926	45.7526	3.29331		LSW13	2011-01-16	8.6781	-21.9423	14.2115	46.9129
LSW7	2009-01-12	9.85983	-21.748	13.92	45.9097	3.29812		LSW4/S2	2010-02-04	8.71253	-22.997	14.303	47.7104	3.33569		LSW14	2011-01-16	9.33614	-21.6942	13.8783	45.9513
LSW8	2009-01-12	10.1729	-21.4757	12.2014	40.0448	3.28198		LSW5/S2	2010-02-04	8.51334	-22.9077	15.5455	51.9376	3.34101		LSW15	2011-01-16	9.43601	-21.6733	13.4216	44.6641
LSW9	2009-01-12	8.75698	-22.4408	14.173	47.2467	3.33358		LSW6/S2	2010-02-04	8.08141	-23.0262	14.9764	49.8428	3.32808		LSW16	2011-01-16	10.1667	-21.289	13.8437	45.7731
LSW11	2009-01-12	8.89125	-22.7102	13.7936	46.0488	3.33843		LSW7/S2	2010-02-04	8.164	-23.3932	14.8629	49.3764	3.32212		LSW17	2011-01-16	9.20182	-21.6216	14.4113	46.6328
LSW12	2009-01-12	9.44827	-21.8614	13.9336	45.5649	3.27013		LSW7B/S2	2010-02-04	9.36825	-23.6886	13.7813	45.5217	3.30316		LSW18	2011-01-16	10.645	-21.478	14.0822	46.3729
LSW13	2009-01-12	10.3737	-21.3655	12.9983	43.6028	3.35451		LSW8/S2	2010-02-04	8.00768	-23.3441	12.9083	42.2981	3.27683		LSW19	2011-01-16	10.3364	-21.5962	14.3605	46.9997
LSW14	2009-01-12	9.93216	-21.3588	14.9688	50.0593	3.34424		LSW9/S2	2010-02-04	8.46572	-22.7487	14.2415	47.3114	3.32209		LSW20	2011-01-16	9.46324	-21.8134	14.3053	46.474
LSW15	2009-01-12	9.47071	-21.8038	12.7055	42.0923	3.31292		LSW10/S2	2010-02-04	8.79295	-22.6956	15.9708	52.9878	3.31779		LSW1	2011-01-16	10.0388	-22.7322	12.4953	41.1987
LSW16	2009-01-12	9.46336	-22.5047	14.5331	48.3172	3.32462		LSW11/S2	2010-02-04	9.15608	-22.9696	12.0788	41.0099	3.39521		LSW2	2011-01-16	9.77917	-22.4838	14.4504	47.8671
LSW17	2009-01-12	9.72301	-21.9404	13.7034	45.4544	3.31702		LSW12/S2	2010-02-04	8.41902	-23.2268	14.7626	49.9681	3.38478		LSW3	2011-01-16	10.5939	-21.5034	14.2094	46.2532
LSW18	2009-01-12	10.7685	-21.2701	13.1613	43.6965	3.32006		LSW13/S2	2010-02-04	8.98274	-22.9203	12.7384	42.4273	3.33065		LSW4	2011-01-16	9.92497	-22.1083	14.5446	48.0853
LSW19	2009-01-12	8.93501	-22.0184	13.6948	46.077	3.36457		LSW14/S2	2010-02-04	8.48823	-23.7549	13.4586	45.1528	3.35493		LSW5	2011-01-16	8.78707	-22.3668	14.2098	47.2525
LSW20	2009-01-12	8.5999	-22.4511	14.8513	50.2532	3.38375		LSW15/S2	2010-02-04	8.64957	-23.235	15.5142	51.0617	3.29129		LSW6	2011-01-16	9.60776	-22.077	14.2142	47.4655
								LSW16/S2	2010-02-04	8.38829	-22.9136	13.1732	43.2821	3.28563		LSW7	2011-01-16	9.17775	-22.0501	14.1884	46.8626
								LSW18/S2	2010-02-04	8.65153	-22.479	14.7298	49.0974	3.33319		LSW8	2011-01-16	9.3083	-22.0031	14.6481	47.5661
								LSW19/S2	2010-02-04	8.15746	-23.2467	18.4649	61.6289	3.33762		LSW9	2011-01-16	9.96184	-21.788	14.4787	47.3331
								LSW20/S2	2010-02-04	8.22793	-22.6972	13.766	45.5644	3.30993		LSW10	2011-01-16	9.54895	-22.2461	13.7437	45.6591

## Sheet: STSW - CBS
Summer - Yr 1								Summer - Yr 2							Summer - Yr 3
Sample	Date	d15N	d13C	N% MS	C% MS	C:N		Sample	Date	d15N	d13C	N% MS	C% MS		Sample	Date	d15N	repeat	d13C	repeat	N% MS	repeat	C% MS	repeat
NSW4	2009-01-07	11.3697	-21.5585	11.8407	38.6171	3.26138		KSW17-S2	2010-01-22						KSW1	2011-01-06	9.80526		-22.3082		14.9961		49.4041
NSW5	2009-01-07	9.17645	-22.2373	13.5234	44.3617	3.28036		KSW11-S2	2010-01-20	9.21864	-21.7369	14.4068	47.8092		KSW2	2011-01-06	9.67126		-22.0998		15.0536		49.8017
NSW6	2009-01-07	9.59304	-22.5108	15.4737	51.6732	3.33942		KSW12-S2	2010-01-20	8.89291	-22.216	14.0596	46.7328		KSW3	2011-01-06	9.28741		-22.5908		14.6336		49.2242
NSW8	2009-01-07	8.12497	-22.349	13.3221	43.8404	3.29079		KSW13-S2	2010-01-20	9.22129	-21.9973	13.9986	46.3184		KSW4	2011-01-06	10.1935		-21.9753		15.0669		49.861
NSW10	2009-01-07	8.93148	-22.3726	13.8034	45.3304	3.28399		KSW14-S2	2010-01-20	8.1643	-22.3019	14.3003	47.4117		KSW5	2011-01-06	11.2886		-21.6559		14.6687		49.4443
NSW11	2009-01-09	9.31669	-22.312	13.2274	43.9375	3.32169		KSW15-S2	2010-01-20	8.47739	-22.2416	13.9628	46.9712		KSW6	2011-01-06	10.6848		-21.7705		14.7613		48.722
NSW12	2009-01-09	8.1824	-22.2511	13.3348	43.7992	3.28458		KSW16-S2	2010-01-20	7.89496	-22.4028	14.3438	47.3676		KSW7	2011-01-06	10.3759	10.4327	-22.3144	-22.2424	14.74	14.8303	49.544	50.3141
NSW13	2009-01-09	8.52838	-22.5779	13.7528	46.3424	3.36968		KSW18-S2	2010-01-20	9.08871	-21.9161	14.1144	46.628		KSW8	2011-01-06	10.7987		-21.447		14.7075		48.9806
NSW14	2009-01-11	8.81069	-22.5417	13.5704	44.5701	3.28436		KSW19-S2	2010-01-20	9.33402	-21.7342	14.1677	46.9646		KSW9	2011-01-06	10.1225		-22.3563		15.0348		49.4373
NSW15	2009-01-11	8.81391	-22.0626	14.5676	47.2527	3.24368		KSW20-S2	2010-01-20	8.1103	-22.2592	14.1331	46.8511		KSW10	2011-01-06	10.0669		-22.0761		14.3903		48.0152
NSW16	2009-01-11	9.36709	-22.3036	15.4197	50.4814	3.27382		KSW6-S2	2010-01-16	8.41277	-21.9033	14.9823	47.6807		KSW11	2011-01-06	9.3908		-21.8884		14.8646		48.5284
NSW17	2009-01-13	9.28027	-22.0358	13.2459	44.1787	3.33527		KSW7-S2	2010-01-16	8.75094	-22.1095	14.5796	46.9276		KSW12	2011-01-06	9.6282		-21.7525		15.2859		50.1179
NSW18	2009-01-13	10.3616	-21.8881	8.71874	29.6523	3.40099		KSW1-S2	2010-01-16	7.99582	-22.3338	14.4437	46.3579		KSW13	2011-01-06	9.44829		-22.2342		15.2111		49.618
NSW19	2009-01-13	9.4697	-22.1993	12.0275	39.944	3.32107		KSW2-S2	2010-01-16	8.19807	-22.8087	13.9824	45.0966		KSW14	2011-01-06	9.45282		-22.0814		15.0801		49.8131
NSW20	2009-01-13	9.45652	-21.8116	15.4698	50.3569	3.25518		KSW9-S2	2010-01-16	7.9152	-22.3925	14.6942	47.8829		KSW15	2011-01-06	10.0852		-21.388		15.0589		49.8532
NSW21	2009-01-13	10.1067	-21.9362	16.6041	55.2105	3.32512		KSW8-S2	2010-01-16	7.75832	-22.2469	14.3851	46.4023		KSW16	2011-01-06	10.7399		-21.8773		14.7968		49.4889
NSW1	2009-01-07	9.30251	-22.1438	13.6222	44.8034	3.289		KSW3-S2	2010-01-16	8.48366	-22.1699	14.8785	47.3363		KSW17	2011-01-06	9.25912		-22.2381		14.9943		50.1275
NSW2	2009-01-07	8.9056	-22.2722	14.1876	47.3583	3.33801		KSW4-S2	2010-01-16	8.94555	-21.984	14.4392	46.0331		KSW18	2011-01-06	9.45763		-22.2991		15.0057		49.8226
NSW7	2009-01-07	8.83486	-22.4441	13.6159	46.0495	3.38203		KSW10-S2	2010-01-16	9.32425	-22.391	14.2758	46.0978		KSW19	2011-01-06	10.1867		-21.5819		14.7378		48.6278
NSW9	2009-01-07	9.30915	-21.9744	14.9837	49.5205	3.30495		KSW5-S2	2010-01-16	8.4508	-22.2354	14.4439	46.7339		KSW20	2011-01-06	9.64871		-22.1371		14.8629		48.8205
Mean		9.26209	-22.1891
SE		0.165443	0.0590965

## Sheet: STSW - EBS
Summer - Yr 1								Summer - Yr 2								Summer - Yr 3
Sample	Date	d15N	d13C	N% MS	C% MS	C:N		Sample	Date	d15N	d13C	N% MS	C% MS	C:N		Sample	Date	d15N	d13C	N% MS	C% MS
GSW1	2009-01-26	9.9424	-22.2108	14.7566	49.4008	3.34771		GSW11/S2	2010-01-08	8.4128	-22.0046	13.455	43.8146	3.25639		GSW10-S3	?/1/11	9.15845	-21.594	14.5166	47.5009
GSW2	2009-01-26	10.0731	-23.0597	13.9915	46.9698	3.35703		GSW1-S2	2010-01-08	8.28225	-22.1345	14.5385	46.5675			GSW11-S3	?/1/11	10.4598	-21.0547	14.1104	46.0332
GSW3	2009-01-26	9.10121	-23.0763	12.985	44.9022	3.45801		GSW9-S2	2010-01-08	8.50429	-22.0385	13.5873	45.7982			GSW12-S3	?/1/11	9.80071	-21.3374	13.7005	45.9873
GSW4	2009-01-26	9.29383	-22.751	13.1934	43.9773	3.33329		GSW7-S2	2010-01-08	8.85525	-22.2236	14.779	47.4134			GSW13-S3	?/1/11	8.44825	-21.7735	13.3618	44.0022
GSW5	2009-01-26	10.7341	-21.9603	14.1596	47.2386	3.33615		GSW2-S2	2010-01-08	9.19856	-21.6405	14.2102	45.063			GSW14-S3	?/1/11	9.51348	-21.1235	14.1435	46.5216
GSW6	2009-01-26	9.18663	-23.4782	13.3206	45.563	3.4205		GSW4-S2	2010-01-08	8.52336	-22.3791	14.7356	46.9034			GSW15-S3	?/1/11	9.48474	-21.3361	14.1229	46.6976
GSW7	2009-01-26	9.72849	-23.0737	11.9459	40.31	3.37438		GSW10-S2	2010-01-08	8.43842	-21.7371	14.6052	46.8089			GSW16-S3	?/1/11	9.02137	-21.5294	13.9939	46.5194
GSW8	2009-01-26	9.68629	-22.4833	12.7328	42.2404	3.31744		GSW3-S2	2010-01-08	8.76848	-21.8411	14.7417	47.06			GSW17-S3	?/1/11	10.9117	-20.5837	13.9423	46.0397
GSW9	2009-01-26	9.23864	-23.2956	14.1319	47.5867	3.36733		GSW5-S2	2010-01-08	8.75198	-22.5965	14.666	47.0235			GSW18-S3	?/1/11	10.4117	-20.3844	13.7955	45.717
GSW10	2009-01-26	8.81762	-23.238	13.0821	43.3208	3.31145		GSW8-S2	2010-01-08	8.51769	-22.0158	14.6439	46.7717			GSW19-S3	?/1/11	10.4892	-20.8775	13.7448	45.732
GSW11	2009-01-27	8.93953	-23.6894	15.622	51.1526	3.27439		GSW6-S2	2010-01-08	8.99658	-21.6676	14.3887	47.2316			GSW20-S3	?/1/11	10.6999	-20.7621	13.8534	45.5058
GSW12	2009-01-27	9.82316	-22.9428	13.0298	45.5568	3.49636		GSW12	2010-01-08	9.14154	-21.9054	15.8362	51.189			GSW21-S3	?/1/11	10.1939	-21.2882	13.2543	44.5011
GSW13	2009-01-27	8.09304	-23.4234	14.4759	47.3974	3.27423		GSW13	2010-01-08	8.7112	-21.8586	14.9746	49.9587			GSW2-S3	?1/11
GSW14	2009-01-27	8.38104	-23.375	14.1679	46.9614	3.31463		GSW14	2010-01-08	9.42398	-22.3206	14.7254	49.3855			GSW3-S3	?1/11
GSW15	2009-01-27	8.81229	-23.1047	12.0038	40.2845	3.35597		GSW15	2010-01-08	8.47454	-22.2693	14.6602	49.5907			GSW4-S3	?1/11
GSW16	2009-01-27	9.28114	-23.0564	13.7728	47.2698	3.43211		GSW16	2010-01-08	9.13542	-21.8087	14.9424	49.9584			GSW5-S3	?1/11
GSW17	2009-01-27	8.85448	-23.132	15.0577	49.2214	3.26886		GSW17	2010-01-08	9.33683	-22.0178	14.861	49.901			GSW6-S3	?1/11
GSW18	2009-01-27	9.54641	-22.2859	15.3158	51.483	3.36144		GSW18	2010-01-08	9.07623	-22.3588	14.6863	49.5732			GSW7-S3	?1/11
GSW19	2009-01-27	9.92619	-22.6093	14.2942	47.8341	3.3464		GSW19	2010-01-08	8.4991	-22.3878	15.667	52.3624			GSW8-S3	?1/11
GSW20	2009-01-27	10.4442	-21.6032	15.8966	52.412	3.29705		GSW20	2010-01-08	8.86189	-23.3382	15.5665	50.5775			GSW9-S3	?1/11
																GSW 1	10.6524	-20.3774	13.9793	46.601

## Sheet: CDP - WBS
Winter - Yr 1							Winter - Yr 2							Winter - Yr 3
Sample	Date	d15N	d13C	N% MS	C% MS		Sample	Date	d15N	d13C	N% MS	C% MS		Sample	Date	d15N		d13C		N% MS		C% MS
														DP6	2010-07-14
														DP8	2010-07-14	11.4685		-19.4392		13.7344		45.3056
														DP10	2010-07-14
														LJP DP1	2010-07-12	10.9799	10.889	-19.7109	-19.7629	14.5106	14.9508	48.3122	50.7152
														LJP DP2	2010-07-12	11.7861		-19.5644		14.4398		48.5949
														LCDP3	2010-07-13	11.8296		-19.6248		14.7447		48.7225
														LJP DP4	2010-07-13	11.8474		-19.6453		14.9411		47.7947
														LCDP5	2010-07-14	11.3656		-19.5218		14.0401		46.7855
														LCDP7	2010-07-14	11.9332		-19.7459		14.4897		49.4606
														LCDP9	2010-07-14	11.7566		-19.4609		14.5987		48.2608

## Sheet: CDP - CBS
Winter - Yr 1								Winter - Yr 2								Winter - Yr 3
Sample	Date	d15N	d13C	N% MS	C% MS			Sample	Date	d15N	d13C	N% MS	C% MS	C:N		Sample	Date	d15N	repeat	d13C	repeat	N% MS	repeat	C% MS	repeat
NCDP2	Winter 2008	12.342	-20.7068	14.31	48.4883	3.38842		KCDP1	2009-07-21	14.1425	-20.6629	16.4368	65.3241	3.97427		NmCDP8	2010-07-29	12.1795		-20.8636		14.1273		48.8289
NCDP3	Winter 2008	12.3628	-20.4108	13.9567	46.2033	3.31048		KCDP2	2009-07-21	14.541	-20.5888	10.8384	37.5807	3.46738		NmCDP2	2010-07-29	12.0179		-21.0983		12.967		48.8162
NCDP5	Winter 2008	12.1642	-20.3519	13.5053	45.0615	3.33659		KCDP3	2009-07-23	14.128	-20.847	11.5121	40.0555	3.47942		NmCDP4	2010-07-29	11.8973		-20.5292		14.0866		45.7822
NCDP7	Winter 2008	12.3598	-21.1081	11.1567	40.1785	3.6013		KCDP4	2009-07-23	14.5481	-20.9153	12.3068	41.4448	3.36764		NmCDP6	2010-07-29	12.1896		-20.6189		14.4653		47.0151
NCDP8	Winter 2008	12.1149	-20.5673	17.6769	58.8393	3.3286										NmCDP5	2010-07-29	11.9725		-20.4203		13.8893		45.9547
NCDP9	Winter 2008	12.2835	-20.6303	16.1978	53.8613	3.32523										NmCDP3	2010-07-29	11.8906		-20.8796		14.7637		50.1079
NCDP10	Winter 2008	12.2979	-20.6098	15.3721	51.3387	3.33972										NmCDP1	2010-07-29	12.1007		-21.3031		13.1774		49.4427
UNLB	Winter 2008	12.5147	-20.3378	11.3291	38.2239	3.37397										NmCDP7	2010-07-29	12.1552		-20.6419		14.1596		48.1545
NCDP6W	Winter 2008	8.92044	-23.0193	10.6684	47.3198											NmCDP9	2010-07-29	12.4413		-20.8488		14.3189		50.7261
NCDP6	Winter 2008	12.2564	-20.6274	13.0577	43.4987	3.33126										NmCDP10	2010-07-29	12.0603		-21.4005		13.3897		50.7633
																NmCDP11	2010-07-29	12.2353		-21.13		14.0252		51.8876
																NmCDP12	2010-07-29	12.188		-20.7032		15.9939		54.2413
																NmCDP13	2010-07-29	12.5129	12.5801	-20.7482	-20.6711	15.2871	15.003	50.2044	50.3407
																NmCDP14	2010-07-29	12.64		-21.2941		13.9394		52.6625
																NmCDP15	2010-07-29	12.287		-20.8893		14.0503		50.7614
Summer - Yr 1								Summer - Yr 2								Summer - Yr 3
Sample	Date	d15N	d13C	N% MS	C% MS			Sample	Date	d15N	d13C	N% MS	C% MS			Sample	Date	d15N		d13C		N% MS		C% MS
### None collected								### None collected								### None collected

## Sheet: FP - WBS
Winter - Yr 1								Winter - Yr 2								Winter - Yr 3
Sample	Date	d15N	d13C	N% MS	C% MS			Sample	Date	d15N	d13C	N% MS	C% MS			Sample	Date	d15N	Repeat	d13C	Repeat	N% MS	Repeat	C% MS	Repeat
																LFP1	2010-07-12	9.68636		-19.0661		14.9734		48.8567
### None collected								### None collected								LFP5	2010-07-12	Empty
																LFP3	2010-07-12	9.68068		-18.9623			No weight
																LFP4	2010-07-13		11.9255		-19.1034			No weight
																LFP6	2010-07-12	10.5844		-19.0919			No weight
																LFP10	2010-07-12	12.9644		-19.0724		17.4111		58.455
																LFP14	2010-07-12	11.7285		-18.9211		14.6783		48.4196
																LFP18	2010-07-12	11.6306		-19.1102		14.8971		49.1631
																LPF15	2010-07-13	10.5397		-19.2825		15.0636		50.2548
																LFP12	2010-07-14	10.6582		-19.2614		14.7411		49.2215
																LFP16	2010-07-15	8.846		-20.0307		14.0871		48.4242
																LFP11	2010-07-16	12.4181		-18.8279		15.0856		49.5629
																LFP19	2010-07-17	13.6361		-18.9893		14.3088		47.9563
																LFP8	2010-07-20	12.8439		-18.9814		14.3068		47.1341
																LFP2	2010-07-21	9.6947		-19.8133		15.0836		50.6027
																LFP7	2010-07-12	10.6074		-19.018		15.651		50.6982
																LFP9	2010-07-12	10.9316		-19.5616		14.978		50.1317
																LFP13	2010-07-12	12.2762		-20.1884		14.2495		47.1959
																LFP17	2010-07-12	Empty
																LFP20	2010-07-12	13.3398		-18.5421		14.1		47.4834
																LFP 10	2010-07-12	12.776		-18.9568			No weight
																LFP 14	2010-07-12	11.5047		-18.9634			No weight
Summer - Yr 1								Summer - Yr 2								Summer - Yr 3
Sample	Date	d15N	d13C	N% MS	C% MS	C:N		Sample	Date	d15N	d13C	N% MS	C% MS	C:N		Sample	Date	d15N		d13C		N% MS		C% MS
LFP1	2009-01-15	14.2332	-19.4461	12.9601	43.3799	3.34718		LFP1/S2	2010-02-06	13.3896	-18.9803	11.8465	39.399	3.32579		LFP1	2011-01-17	12.7644		-18.8865		13.7683		45.8935
LFP2	2009-01-15	13.9552	-18.9768	13.335	44.544	3.34039		LFP2/S2	2010-02-06	13.0736	-18.9215	13.9835	46.993	3.36062		LFP4	2011-01-17	11.7534		-18.8185		14.0341		46.7293
LFP3	2009-01-15	14.3385	-19.4741	12.8344	43.2901	3.37297		LFP3/S2	2010-02-06	14.7766	-20.633	14.0812	51.8504	3.68224		LFP9	2011-01-17	13.1847		-18.9142		13.8237		45.631
LFP4	2009-01-15	12.5223	-19.0061	13.9205	46.0155	3.30558		LFP4/S2	2010-02-06	12.7937	-19.7268	13.9547	46.9872	3.36713		LFP10	2011-01-17	12.2383		-18.5486		14.6106		47.6061
LFP5	2009-01-15	13.5857	-19.2024	13.4128	44.6891	3.33183		LFP5/S2	2010-02-06	13.8571	-18.82	13.5483	45.7678	3.37813		LFP11A	2011-01-18	13.6605		-18.9272		14.1226		47.4447
LFP6	2009-01-15	13.7785	-19.4006	13.265	44.2482	3.33572		LFP6/S2	2010-02-06	14.7687	-20.0697	14.2153	48.7541	3.42968		LFP12A	2011-01-18
LFP7	2009-01-15	12.9763	-19.2114	15.011	50.3668	3.35532		LFP7/S2	2010-02-06	14.6586	-20.1218	13.6074	48.2628	3.5468		LFP13A	2011-01-18
LFP8	2009-01-15	14.0984	-19.2296	13.6702	45.9206	3.35917		LFP8/S2	2010-02-06	12.901	-18.8106	13.3807	45.0158	3.36424		LFP14A	2011-01-18	12.7707		-18.6865		14.1202		47.4721
								LFP9/S2	2010-02-07	12.4119	-19.5727	0		#DIV/0!		LFP16A	2011-01-18	12.909		-18.3408		13.7894		45.144
								LFP10/S2	2010-02-07	13.2682	-19.0663	16.7135	56.3551	3.37183		LFP15	2011-01-18	10.5452		-18.9233		13.896		46.3444
								LFP11/S2	2010-02-07							LFPA	2011-01-18	12.5682		-20.2525		14.5844		46.1811
																LFPB	2011-01-18	12.8155		-18.5454		13.7821		46.1352
																LFPC	2011-01-18	13.6182		-18.6898		13.7771		45.2405
																LFPD	2011-01-18	12.7468		-18.4466		14.5785		46.3679
																LFP2	2011-01-17	11.1407		-19.1163		14.7145		47.4289
																LFP3	2011-01-17	12.9934		-18.5518		14.1625		45.9011
																LFP6	2011-01-17	13.6521		-18.4545		13.9529		45.3006
																LFP7	2011-01-17	11.086		-19.0645		14.0419		47.7839
																LFP8	2011-01-17	11.3137		-18.9109		13.9445		45.4376
																LFP5	2011-01-17	12.5999		-18.7913		13.4475		44.2806

## Sheet: FP - CBS
Winter - Yr 1							Winter - Yr 2							Winter - Yr 3
Sample	Date	d15N	d13C	N% MS	C% MS		Sample	Date	d15N	d13C	N% MS	C% MS		Sample	Date	d15N	d13C	N% MS	C% MS
														NmFP2	2010-07-29	12.0312	-19.7582	13.9496	44.7837
### None collected							### None collected							NmFP1	2010-07-29	12.6046	-19.1664	14.6389	46.9348
														NmFP3	2010-07-29	12.0734	-19.5986	14.7036	47.626
Summer - Yr 1							Summer - Yr 2							Summer - Yr 3
Sample	Date	d15N	d13C	N% MS	C% MS		Sample	Date	d15N	d13C	N% MS	C% MS		Sample	Date	d15N	d13C	N% MS	C% MS
							KFP1-S2	2010-01-23	11.5779	-20.8692	14.5752	47.6799		KFP4	2011-01-07	12.904	-19.7262	13.7657	45.2212
### None collected							KFP10-S2	2010-01-24	11.5701	-20.9954	14.8441	48.5799		KFP11	2011-01-08	12.2785	-19.326	13.924	46.0651
							KFP11-S2	2010-01-24	11.4007	-20.9376	15.3028	49.7889		KFP13	2011-01-08	13.6758	-19.4924	14.0074	46.0955
							KFP3-S2	2010-01-24	11.1421	-20.9795	14.6039	46.7697		KFP14	2011-01-08	12.952	-19.2761	14.3081	46.5294
							KFP12-S2	2010-01-25	11.313	-20.4209	14.2755	45.961		KFP15	2011-01-08	12.4271	-19.9158	14.2128	46.5041
							KFP2-S2	2010-01-26	13.241	-19.0721	15.8533	51.094		KFP16	2011-01-08	12.6686	-19.7076	13.7565	45.4088
														KFP18	2011-01-08	13.5277	-19.4749	13.9807	45.9524
														KFP19	2011-01-08	13.7001	-19.4257	14.1564	47.0248
														KFP20	2011-01-08	12.8306	-19.8652	14.2122	46.9763
														KFP21	2011-01-08	13.3417	-19.7755	14.132	46.6188
														KFP12	2011-01-08	13.5261	-20.3438	14.0081	46.5408
														KFP17	2011-01-08	13.5011	-20.2924	14.3577	46.7952
														KFP1	2011-01-07	13.8323	-20.1531	13.792	46.1643
														KFP2	2011-01-07	13.0319	-20.2216	14.3616	47.0264
														KFP3	2011-01-07	13.1414	-20.083	14.0833	46.4112
														KFP5	2011-01-08	13.2921	-20.189	13.8511	46.7734
														KFP6	2011-01-08	13.6983	-19.999	13.9268	46.7314
														KFP7	2011-01-08
														KFP8	2011-01-08
														KFP9	2011-01-08
														KFP10	2011-01-08

[truncated: 3 more sheets: Stomach LP, Stomach STSW, Stomach FP&CDP]
